# Supplementary material for: Squalene synthase promotes the invasion of lung cancer cells via the osteopontin/ERK pathway
Source: Oncogenesis. 2020 Aug 29;9(8):78. doi: 10.1038/s41389-020-00262-2 (PMC7456423; doi:10.1038/s41389-020-00262-2)
Supplement: Supplementary file 2 — Appendix No.1 [file 41389_2020_262_MOESM2_ESM.xlsx]

## Sheet: NSCLC
CCLE	ID	type	alpha-ketoglutarate	Acetyl-CoA	citrate	isocitrate	DHAP/glyceraldehyde 3P	F1P/F6P/G1P/G6P	fumarate/maleate/alpha-ketoisovalerate	lactate	malate	NAD	NADP	oxalate	PEP	succinate/methylmalonate	FDFT1(SQS)
HCC366	LUNG	adenosquamous	5.9343	5.65379	5.6501	5.73059	5.91915	5.85916	5.57604	5.78683	5.53907	5.35819	5.71564	5.94528	5.6577	5.99038	14.2611	Low
HCC1171	LUNG	adeno	6.05523	5.69633	6.15282	6.16557	5.93368	6.15636	6.0431	5.97548	6.10554	6.44635	6.26796	5.79929	6.17781	5.80905	17.2393	Low
HOP92	LUNG	non-small	6.18105	5.82097	6.04541	6.20684	6.17335	6.29292	5.86208	5.93074	5.87251	6.28353	5.63897	5.98237	6.18725	5.70721	18.7467	Low
NCIH522	LUNG	adeno	5.90786	5.7979	5.5227	5.62607	6.12585	5.97324	5.9082	6.0281	5.65241	5.86728	6.17972	6.15078	6.36354	6.31288	20.5253	Low
HCC2279	LUNG	adenosquamous	5.88258	5.79368	5.8519	5.91805	5.81458	6.33523	5.90003	5.86765	5.94065	5.89547	5.95011	5.72661	5.52709	5.97684	23.6269	Low
CALU1	LUNG	squamous	5.04802	5.44389	5.392	5.43132	5.66305	5.43389	5.54026	5.77659	5.55607	5.50943	5.15882	5.92107	5.15397	6.00917	27.0059	Low
HCC44	LUNG	adeno	5.9167	5.74638	6.13044	6.15514	6.38126	5.90667	5.81507	6.20217	5.7879	6.23049	6.31764	5.58198	6.02654	5.8795	28.1517	Low
SW1573	LUNG	adeno	6.46891	6.09657	5.77613	6.37764	5.3329	6.44693	6.27515	5.66489	6.28877	5.97577	5.78263	5.81449	6.50626	5.91532	29.3793	Low
NCIH2126	LUNG	large	5.5614	5.92688	5.94923	5.91951	6.06028	6.34822	5.98812	6.01915	5.97529	6.13955	6.30602	6.00961	6.05525	5.91362	30.734	Low
NCIH1703	LUNG	squamous	5.83275	5.79686	5.86607	5.90108	5.78855	5.81297	5.66056	5.48182	5.6501	5.89509	5.7069	5.82329	5.9519	5.67724	31.691	Low
RERFLCKJ	LUNG	adeno	5.6595	5.53934	5.91007	5.9349	5.96522	5.85676	6.00988	5.96269	6.10278	5.88192	5.86417	5.55728	6.29254	5.84577	32.6703	Low
NCIH1975	LUNG	adeno	5.96599	5.71803	6.04258	6.25104	6.11349	6.05264	5.99704	5.82475	5.9656	6.05085	6.1356	5.76608	6.18114	5.91721	37.2474	Low
LOUNH91	LUNG	squamous	5.86227	5.59289	5.66127	5.84819	6.36641	5.68168	5.75414	6.19657	5.80429	5.70733	5.73918	5.69697	5.85775	5.95778	37.4277	Low
NCIH1623	LUNG	adeno	5.61689	5.36688	5.60052	5.57488	5.27272	5.85545	5.62148	5.73945	5.56604	5.75341	5.66864	5.93315	5.47477	6.10313	39.2253	Low
NCIH1648	LUNG	adeno	6.06614	5.75607	5.97458	5.8339	6.15668	6.16458	5.87986	5.98106	5.885	6.22607	6.46724	5.7328	5.69967	5.75762	40.8252	Low
NCIH1915	LUNG	non-small	6.23493	5.71662	5.75704	5.94114	6.42579	5.87157	5.87608	5.88398	5.90875	5.93881	5.83872	5.71929	6.09353	5.72415	44.8753	Low
NCIH596	LUNG	adenosquamous	5.84043	5.72185	5.7805	5.80864	5.98472	5.6651	5.90876	5.86143	5.78213	5.50941	5.54082	5.8641	5.48532	6.01465	45.81	Low
HOP62	LUNG	adeno	6.05697	5.62569	5.98943	5.99274	6.0872	5.99324	6.19608	6.10098	6.12251	6.0519	5.95344	5.86906	5.9247	5.88601	46.9849	Low
NCIH2172	LUNG	non-small	5.61589	5.66813	5.43695	5.43504	5.81104	6.05872	5.69004	5.45911	5.66518	5.84376	6.07069	5.70287	5.4457	6.08714	47.2517	Low
NCIH1650	LUNG	adeno	6.26738	5.94368	5.81204	5.78364	6.09128	5.99435	6.148	5.849	6.13988	5.76123	5.83123	5.83668	5.90039	5.74457	49.8968	Low
NCIH1048	LUNG	small	5.90822	6.16021	6.01609	5.85291	5.74758	5.51904	6.07467	5.9819	6.02039	5.9085	6.04034	5.92267	5.87101	5.63028	51.173	Low
LXF289	LUNG	adeno	5.96	5.38893	5.91428	6.05199	5.63257	5.90165	5.87574	6.01288	5.8665	6.0117	6.44422	5.70426	5.43177	6.02322	51.2143	Low
NCIH2122	LUNG	adeno	5.76563	5.39314	5.85472	5.55573	6.13125	5.90049	5.70857	5.95261	5.68105	6.05398	6.84089	5.50586	5.94031	5.97748	51.4452	Low
NCIH1395	LUNG	adeno	5.96804	6.03795	5.77184	6.26018	6.01598	6.2782	5.87704	5.61051	5.87831	5.87004	6.18425	5.71177	5.94281	5.68232	52.1578	Low
A549	LUNG	adeno	5.93594	5.76374	5.89447	5.84821	6.07011	6.22308	5.5577	5.84447	5.45005	5.77606	6.54178	5.83801	5.54483	5.80713	53.8131	Low
NCIH1651	LUNG	adeno	6.04843	5.84579	5.56089	5.74158	5.86608	5.52638	5.97735	5.78369	5.94033	6.02295	6.00161	5.75347	5.3053	5.92818	53.8854	Low
NCIH23	LUNG	adeno	6.12715	5.70543	5.95094	6.0507	6.39039	5.88822	5.88477	6.00102	5.92291	5.71908	6.072	5.9726	6.46377	6.01995	54.6271	Low
NCIH1666	LUNG	adeno	6.23388	5.98272	6.30455	6.38108	6.32162	5.96966	5.86843	6.03108	5.82767	6.29538	6.20853	5.61188	6.29982	5.81637	56.3279	Low
NCIH1373	LUNG	adeno	6.00809	5.57575	5.86647	6.00114	6.13304	5.86967	5.84288	6.09285	5.84548	5.90739	6.01488	5.79553	5.85191	6.08614	56.9622	Low
NCIH358	LUNG	adeno	6.13462	5.94174	5.88771	5.90397	6.29674	5.95296	6.03901	6.2633	6.00767	6.17913	6.3267	5.71514	6.27711	5.75245	57.8703	Low
NCIH2009	LUNG	adeno	6.00852	5.82602	5.6277	5.75345	6.26686	5.9162	6.09581	6.05957	6.08387	6.08811	5.74123	5.88398	5.81275	5.65777	58.1517	Low
NCIH1734	LUNG	adeno	5.99434	5.92488	5.89887	6.07162	6.17861	5.77882	5.96794	5.83462	5.89981	5.95662	6.33173	5.87481	6.19071	5.85564	58.2652	Low
NCIH1568	LUNG	adeno	5.93897	5.82865	5.62873	5.84405	5.7102	6.16247	5.85673	5.98536	5.8945	5.80148	5.29304	5.77137	5.80559	5.89094	59.6143	Low
SW900	LUNG	squamous	5.61572	5.62884	5.69272	5.72012	5.30202	6.11692	5.6212	5.44823	5.55562	5.88398	5.87431	5.94281	5.68325	5.78679	61.2561	Low
NCIH1573	LUNG	adeno	6.15265	5.97205	6.01684	5.90633	6.16551	6.2575	5.92686	5.93116	5.92942	6.0969	6.89931	5.63607	5.96176	5.8003	63.2348	Low
NCIH1792	LUNG	adeno	5.96324	5.919	5.91228	5.92915	6.36072	5.74358	5.99443	5.85728	5.91123	5.91461	6.20611	5.94154	6.00804	5.9792	63.3041	Low
SKMES1	LUNG	squamous	5.73855	5.87763	5.60603	5.76034	6.14863	5.86475	5.7939	6.10148	5.67259	5.83577	6.18794	5.89438	5.53009	6.26868	63.6839	Low
NCIH1299	LUNG	large	5.67231	5.7984	6.00372	6.18541	5.91332	6.09272	5.89167	5.9441	5.85184	6.11422	5.47749	5.21521	5.88398	5.76684	63.6958	Low
NCIH2073	LUNG	adeno	6.05088	5.72481	5.90408	5.8457	5.78897	5.77309	5.93265	5.82177	5.92973	6.0213	5.98443	5.94612	5.88907	5.94294	66.1441	Low
NCIH2228	LUNG	adeno	5.81129	5.75525	5.96658	5.9328	5.83395	5.95858	5.75594	5.64761	5.74593	6.06558	6.32059	5.83096	5.95814	5.92631	70.4943	High
NCIH650	LUNG	adeno	6.14298	5.73773	5.73839	5.96921	6.18151	5.98985	6.01929	5.99414	5.98259	5.93006	5.79221	5.69233	5.90594	5.96646	71.3016	High
NCIH520	LUNG	squamous	6.03146	5.96195	5.81338	6.08096	6.16972	6.27343	5.93442	6.0384	5.89349	5.74503	6.28001	5.82691	5.85864	5.97095	73.6057	High
KNS62	LUNG	squamous	6.01246	5.79122	6.14688	6.08022	5.88256	5.55157	6.04301	6.02219	6.04922	5.98326	6.13199	5.7295	5.77162	6.06661	78.6612	High
NCIH1693	LUNG	adeno	5.70904	5.79826	5.65324	5.65486	5.62388	5.93719	5.93392	5.67185	5.92172	5.6121	5.77011	5.8771	5.50268	5.90738	82.0652	High
HCC15	LUNG	squamous	5.8398	5.89059	5.90396	5.85703	5.99054	5.54996	5.94412	6.04936	5.95452	6.02078	6.65315	5.85457	5.62365	6.02511	82.8638	High
HCC4006	LUNG	adeno	6.11207	5.85109	6.1068	6.26836	6.52655	6.23554	6.11853	5.92195	6.18345	6.18737	5.80569	5.62689	6.38456	5.65407	85.8537	High
DMS454	LUNG	small	5.57932	5.66463	5.9481	5.5886	4.83335	5.68766	5.52769	5.48756	5.55986	5.22627	6.23786	5.85699	5.31093	6.173	86.2703	High
NCIH441	LUNG	adeno	6.33388	5.54241	6.03049	5.99974	6.4227	6.3155	5.92599	5.97548	5.97632	6.28273	6.69809	5.76476	6.55629	5.92835	86.4827	High
EKVX	LUNG	adeno	5.70219	5.64145	5.98671	5.82969	5.53383	5.82996	5.96993	5.8896	5.86808	6.02195	5.90026	6.05945	5.5317	5.80751	87.5358	High
NCIH1581	LUNG	large	6.02035	6.0584	5.81153	5.90994	5.51656	6.23161	5.839	5.54378	5.87032	5.77524	5.70799	5.60656	6.12443	5.7353	88.4224	High
NCIH1155	LUNG	large	6.43845	6.35461	6.19409	6.27028	6.50722	6.42676	6.21208	6.1234	6.25018	5.98867	6.54348	5.98699	6.5461	5.89235	89.0692	High
LCLC97TM1	LUNG	large	5.76082	5.80254	5.89153	6.0165	6.31955	5.97181	5.79331	5.90931	5.82799	6.40663	6.24514	5.66414	6.38029	5.75054	89.5352	High
NCIH2106	LUNG	large	5.92298	5.95587	5.73044	5.79198	6.10523	6.2463	6.17332	5.95868	6.11902	6.09163	6.09848	6.18002	6.05529	5.1083	92.0851	High
ABC1	LUNG	adeno	6.10885	6.06604	6.0834	6.11062	5.75816	5.90688	6.09273	5.87053	6.08154	5.88858	6.04418	5.75215	6.06258	5.77259	95.1741	High
NCIH460	LUNG	large	5.87685	5.78936	5.99133	5.94306	6.24685	6.15622	5.74803	5.93507	5.77526	6.29853	6.4365	5.50393	6.20023	5.63719	106.223	High
NCIH1838	LUNG	adeno	5.91315	5.71505	5.77184	5.80811	5.94786	6.03335	5.79593	5.7756	5.75947	5.75106	5.83498	5.90813	5.89782	5.82291	107.877	High
NCIH2030	LUNG	adeno	5.92526	5.77955	6.01106	5.77216	6.30488	5.78202	5.86408	6.39637	5.81646	5.61829	6.36184	5.6788	5.97292	5.96537	108.313	High
HCC2935	LUNG	adeno	5.68251	5.98536	5.81193	5.90819	6.34727	6.19757	5.91975	5.98606	5.98696	6.18026	6.00421	6.0758	6.012	5.7968	113.377	High
NCIH810	LUNG	Large	5.96045	6.11226	6.03551	5.92131	6.18793	6.19957	5.96791	5.9533	5.94344	5.98099	6.20463	5.98273	6.22928	6.41206	116.317	High
NCIH1869	LUNG	squamous	6.22649	5.62396	5.70189	5.68863	6.10988	5.7244	5.92845	5.92511	5.86144	5.63822	5.62936	5.81134	5.38499	5.90565	117.368	High
HCC78	LUNG	adeno	6.00643	5.95802	5.77613	5.79678	5.89221	5.54363	5.69664	6.16574	5.71013	6.12994	5.76797	5.64155	5.56353	5.64524	122.35	High
BEN	LUNG	non-small	5.94223	6.40956	5.95541	5.55334	5.8639	6.37085	5.85171	5.99505	5.88402	6.52416	6.7042	5.47794	5.49797	5.56466	122.737	High
NCIH2023	LUNG	adeno	6.01464	6.03571	5.95429	5.90946	5.60073	6.04586	5.81739	5.57976	5.72593	6.00292	7.09975	5.80108	6.09896	5.86003	125.726	High
NCIH2110	LUNG	non-small	5.47659	5.90276	5.88186	5.60156	6.32033	5.65585	5.76429	6.30084	5.79256	6.29555	6.65768	5.84754	6.55555	5.90809	127.728	High
NCIH1435	LUNG	adeno	5.35815	5.9419	5.88398	5.57283	5.89802	5.89158	5.52159	5.9287	5.50185	6.05407	5.82868	5.8954	6.00871	6.44039	128.648	High
RERFLCMS	LUNG	adeno	5.98196	5.81275	5.96149	5.96776	5.76791	5.64765	5.89644	5.73852	5.90031	5.83882	6.3297	5.8001	5.95669	5.96491	129.883	High
NCIH2170	LUNG	squamous	5.89639	5.96732	6.18695	6.15369	6.10881	6.31719	5.90208	5.8667	5.94228	6.10621	6.77027	5.74947	6.21193	5.80252	132.004	High
NCIH1437	LUNG	adeno	5.87925	5.93005	6.10443	6.036	6.15212	5.46944	5.85625	6.04782	5.92308	6.01577	6.43112	5.70239	6.09393	5.71725	146.14	High
CALU6	LUNG	adeno	6.15687	5.67234	5.90834	5.92444	6.04482	5.69532	6.02997	6.04951	6.04316	5.98586	5.03787	5.87885	5.96992	5.84825	153.887	High
CAL12T	LUNG	non-small	5.76474	6.03837	6.24136	6.0035	5.91333	6.3981	5.97337	6.06511	6.0159	6.1325	6.68823	5.66841	5.4369	5.66092	160.401	High
NCIH1944	LUNG	adeno	6.06961	5.7154	6.04566	5.85985	5.65633	5.97879	5.77754	5.54228	5.71576	6.20492	7.10687	5.66699	5.74959	5.72634	162.895	High
NCIH1355	LUNG	adeno	5.78739	5.99842	5.86731	5.7692	5.76093	6.02404	5.68319	5.7244	5.67574	5.96941	6.78571	5.85784	6.05007	5.7526	165.481	High
NCIH1781	LUNG	adeno	5.82963	5.88916	6.13425	5.65628	5.54	5.71776	5.72314	5.67689	5.81913	5.41394	5.42486	5.94037	5.98372	5.90052	168.915	High
NCIH1793	LUNG	adeno	6.22643	5.96725	5.81006	5.91063	6.30208	6.19831	5.95919	5.84475	5.97795	6.03246	6.5559	5.74251	5.77848	5.97133	193.477	High
HCC827	LUNG	adeno	5.86746	5.60795	5.99486	5.70945	6.27821	5.93324	6.03893	5.92679	5.98389	5.86995	5.30794	5.87824	6.20692	5.86704	194.914	High
CALU3	LUNG	adeno	5.49555	6.25962	5.58885	5.51616	6.0418	5.82586	5.89595	5.71707	5.77556	5.46685	5.40463	6.15853	6.36568	5.22755	201.319	High
LCLC103H	LUNG	large	6.09418	5.98284	6.13153	6.24483	6.04316	6.33806	6.01884	5.92287	6.05594	6.3328	6.21539	5.70874	6.28382	5.77834	266.715	High
EBC1	LUNG	squamous	5.81046	5.64049	5.7343	5.80578	6.1467	5.79575	5.90431	5.76188	5.85915	5.81525	5.76285	5.99545	5.87983	5.9632	316.406	High
NCIH2347	LUNG	adeno	5.80614	6.21917	6.01695	5.48584	6.05526	6.19563	5.85764	5.5964	5.79108	6.10084	5.83033	6.20431	6.63748	5.25405	336.776	High
DV90	LUNG	adeno	6.0943	6.20378	5.91902	5.7008	5.84236	5.6598	6.06246	5.92932	6.06474	5.95453	6.12742	5.86686	5.90106	5.8418	565.295	High
		t-test(Low vs High)	0.858297	0.00195116	0.0137907	0.384126	0.910008	0.834646	0.719512	0.782137	0.38405	0.576466	0.154086	0.481035	0.183921	0.157056	2.32201e-09
